# Supplementary material for: Synthesis of Fe-TiO2 and Cu-TiO2 Based Materials by Olive Leaves Biotemplating—Application to Hydrogen Production from Glycerol Photoreforming
Source: Nanomaterials (Basel). 2023 Feb 8;13(4):664. doi: 10.3390/nano13040664 (PMC9966289; doi:10.3390/nano13040664)
Supplement: Supplementary file 1 [file nanomaterials-13-00664-s001.zip]

Archive with 1 entries (1 files):
- nanomaterials-2195340-supplementary.pdf
